# Supplementary material for: miTarget: microRNA target gene prediction using a support vector machine
Source: BMC Bioinformatics. 2006 Sep 18;7:411. doi: 10.1186/1471-2105-7-411 (PMC1594580; doi:10.1186/1471-2105-7-411)
Supplement: Additional File 1 — Source of the training examples. Supplementary Table 1. The table contains information about the papers from which the training data set was collected. The paper's title, author, gene name, and the corresponding miRNA name are listed. The numbers of examples for a pair are not shown because most of them are studies with several experimental mutations in one gene and its miRNA pair. [file 1471-2105-7-411-S1.xls]

## Sheet: Sheet1
author	paper title	gene name	miRNA name
Stark et al.	Identification of Drosophila MicroRNA targets	sickle	miR-2
		grim	miR-2
		reaper	miR-2
Johnston et al.	A microRNA controlling left/right neuronal asymmetry in Caenorhabditis elegans	cog-1	lsy-6
Nelson et al.	miRNP:mRNA association in polyribosomes in a human neuronal cell line	LIN-28	let-7b
Kiriakidou et al.	A combined computational-experimental approach predicts human microRNA targets	LIN-28	let-7b
		FBXW1B	miR-103
		FLJ21308	miR-145
		FLJ13158	miR-23a
		SMC1L1	let-7e
		hDMP1	miR-15a
		LAMC2	miR-199b
		CGI-38	miR-16
		ACTG1	let-7b
		RPIA	let-7b
		eIF3S1	let-7e
		C22orf5	miR-15
		VEGF	miR-16
		CCNT2	miR-16
		KIAA0152	miR-24
		GPD1	miR-103
		KLF5	miR-141
		STK3	miR-141
		TMOD3	miR-145
		MARK14	miR-24
		CLOCK	miR-141
		LIN-41	let-7a
Vella et al.	Architecture of a validated microRNA::target interaction	LIN-41	let-7
Doench et al	Specificity of microRNA target selection in translational repression	Renilla	CXCR4 siRNA
Yekta et al.	MicroRNA-directed cleavage of HOXB8 mRNA	HOXB8	miR-196a
		HOXB8	miR-196b
Lai et al.	Pervasive regulation of Drosophila Notch target genes by GY-box-, Brd-box-, and K-box-class microRNAs	Notch	miR-7
		Notch	miR-4
		Notch	miR-79
		Notch	miR-2
		Notch	miR-11
Brennecke et al.	Principles of microRNA-target recognition	EGFP	miR-7
		Lyra	miR-278
		bap	miR-4
		bap	miR-79
		grim	miR-2b
		grim	miR-6
		grim	miR-11
		sickle	miR-2b
		sickle	miR-6
		sickle	miR-11
