# Supplementary material for: miTarget: microRNA target gene prediction using a support vector machine
Source: BMC Bioinformatics. 2006 Sep 18;7:411. doi: 10.1186/1471-2105-7-411 (PMC1594580; doi:10.1186/1471-2105-7-411)
Supplement: Additional File 2 — The target gene list for GO analysis. Supplementary Table 2. This table lists the targets among the top 50 target genes in the gene database. The genes were used for GO analysis for miR-1 (Supplementary Table 2-1), miR-124a (Supplementary Table 2-2), and miR-373(Supplementary Table 2-3). [file 1471-2105-7-411-S2.xls]

## Sheet: S.Table 2-1
miR-1	miTarget score		Ensembl ID	Gene Name
MF	5.93436		ENSG00000136297	MMD2
	5.53567		ENSG00000112182	BACH2
	5.43078		ENSG00000002834	LASP1
	5.42895		ENSG00000155096	AZIN1
	5.28306		ENSG00000117020	AKT3
	5.13952		ENSG00000079385	CEACAM1
	5.05881		ENSG00000115461	IGFBP5
	4.81109		ENSG00000078369	GNB1
	4.77361		ENSG00000068745	IHPK2
	4.77361		ENSG00000134532	SOX5
	4.69246		ENSG00000177000	MTHFR
	4.67548		ENSG00000160013	PTGIR
	4.62723		ENSG00000131669	NINJ1
	4.58129		ENSG00000130303	BST2
	4.54999		ENSG00000128285	GPR24
	4.48963		ENSG00000118113	MMP8
	4.46702		ENSG00000166181	API5
	4.41243		ENSG00000008083	JARID2
	4.37228		ENSG00000106089	STX1A
	4.35143		ENSG00000197501	Q9H3B5
	4.34423		ENSG00000125398	SOX9
	4.31361		ENSG00000083844	ZNF264
	4.29832		ENSG00000187621	TCL6
	4.26639		ENSG00000187922	LCN6
	4.22787		ENSG00000141429	GALNT1
	4.22775		ENSG00000145715	RASA1
	4.20277		ENSG00000147852	VLDLR

## Sheet: S.Table 2-2
miR-124a	miTarget score		Ensembl ID	Gene Name
MF	6.4654		ENSG00000145555	MYO10
	6.15576		ENSG00000173275	ZNF449
	5.80474		ENSG00000101670	LIPG
	5.61884		ENSG00000068028	RASSF1
	5.60345		ENSG00000158470	B4GALT5
	5.54843		ENSG00000162601	Q7Z3G8
	5.42262		ENSG00000125812	ZNF336
	5.38459		ENSG00000188783	PRELP
	5.29616		ENSG00000144278	GALNT13
	5.2607		ENSG00000131778	CHD1L
	5.23714		ENSG00000104147	OIP5
	5.19234		ENSG00000053328	DDO
	5.18156		ENSG00000110851	PRDM4
	5.14856		ENSG00000152443	ZNF551
	5.02558		ENSG00000164220	F2RL2
	5.02448		ENSG00000146963	LUC7L2
	4.98966		ENSG00000103811	CTSH
	4.98125		ENSG00000178700	DHFRL1
	4.96188		ENSG00000169926	KLF13
	4.89521		ENSG00000125976	RBM12
	4.89025		ENSG00000106785	TRIM14
	4.87138		ENSG00000155850	SLC26A2
	4.85386		ENSG00000083828	ZNF586
	4.78884		ENSG00000133142	TCEAL4
	4.78447		ENSG00000169519	METT5D1
	4.7668		ENSG00000180644	PRF1

## Sheet: S.Table 2-3
miR-373	miTarget score		Ensembl ID	Gene Name
CC	4.53704		ENSG00000174483	DPP3
	4.47114		ENSG00000155288	ABCC13
	4.34884		ENSG00000006695	COX10
	4.28202		ENSG00000186847	KRT14
	4.24976		ENSG00000020181	GPR124
	4.16765		ENSG00000123700	KCNJ2
	4.07911		ENSG00000167306	MYO5B
	3.84147		ENSG00000167323	STIM1
	3.8019		ENSG00000112294	ALDH5A1
	3.73805		ENSG00000163347	CLDN1
	3.67269		ENSG00000147100	SLC16A2
	3.62936		ENSG00000146360	GPR6
	3.61068		ENSG00000134121	CHL1
	3.61031		ENSG00000141569	TRIM65
	3.60516		ENSG00000120278	PLEKHG1
	3.52663		ENSG00000143153	ATP1B1
	3.48605		ENSG00000196392	Q8IWV4
	3.44922		ENSG00000102287	GABRE
	3.42839		ENSG00000118160	SLC8A2
	3.37951		ENSG00000171566	PLRG1
	3.36283		ENSG00000115221	ITGB6
	3.35195		ENSG00000156687	UNC5D
	3.35136		ENSG00000198646	NCOA6
