# Supplementary material for: miTarget: microRNA target gene prediction using a support vector machine
Source: BMC Bioinformatics. 2006 Sep 18;7:411. doi: 10.1186/1471-2105-7-411 (PMC1594580; doi:10.1186/1471-2105-7-411)
Supplement: Additional File 3 — Details of the statistically significant GO terms. Supplementary Table 3. This table lists statistically significant GO terms in the prediction results for miR-1 (Supplementary Table 3-1), miR-124a (Supplementary Table 3-2), and miR-373 (Supplementary Table 3-3). [file 1471-2105-7-411-S3.xls]

## Sheet: S.Table 3-1
miR-1
	Best GOs	Genes	Count	Total	P-Value
	(Max: 30)		26	6898
	GO:0050517	IHPK2	1	1	0.055
	GO:0004489	Q5SNW6	1	1	0.055
	GO:0030273	GPR24	1	0	0.055
	GO:0008976	IHPK2	1	0	0.055
	GO:0008130	MMP8	1	1	0.055
	GO:0004960	PTGIR	1	3	0.0995
	GO:0005099	RASA1	1	3	0.0995
	GO:0019838	IGFBP5 API5	2	44	0.0995
	GO:0017134	API5	1	4	0.0995
	GO:0051766	IHPK2	1	4	0.0995
	GO:0008440	IHPK2	1	4	0.0995
	Input setting	Input: 27 IDs Search against: AFFY_HG_U95AV2 Unique Genes: 27 Annotated Genes: 26 GOs: 126 Unique GOs: 90 All Unique Sub-GOs: 73 GO-DB: goa_human Min Sub-GO length: 3 P-Value Cutoff: 0.1 GO-Cluster Cutoff: -1 Correct-Method: Benjamini FDR < 0.1
	GO:0050517 : inositol hexakisphosphate kinase activity ( 4 )
	GO:0004489 : methylenetetrahydrofolate reductase (NADPH) activity ( 12 )
	GO:0030273 : melanin-concentrating hormone receptor activity ( 1 )
	GO:0008976 : polyphosphate kinase activity ( 15 )
	GO:0008130 : neutrophil collagenase activity ( 1 )
	GO:0004960 : thromboxane receptor activity ( 3 )
	GO:0005099 : Ras GTPase activator activity ( 24 )
	GO:0019838 : growth factor binding ( 86 )
	GO:0017134 : fibroblast growth factor binding ( 10 )
	GO:0051766 : inositol trisphosphate kinase activity ( 8 )
	GO:0008440 : inositol trisphosphate 3-kinase activity ( 8 )

## Sheet: S.Table 3-2
miR-124a
	Best GOs	Genes	Count	Total	P-Value
	(Max: 30)		26	6898
	GO:0046914	Q5JRZ8 B4GALT5 RASSF1 ENSP00000352875 ZNF586 LUC7L2 ENSP00000343990 ZNF336 GALNT13 KLF13 PRDM4	11	983	0.0396
	GO:0008270	Q5JRZ8 RASSF1 ENSP00000352875 ZNF586 LUC7L2 ENSP00000343990 ZNF336 PRDM4 KLF13	9	789	0.0708
	GO:0043169	Q5JRZ8 B4GALT5 RASSF1 PRF1 ENSP00000352875 ZNF586 LUC7L2 ENSP00000343990 GALNT13 ZNF336 KLF13 PRDM4	12	1441	0.081
	GO:0008970	LIPG	1	0	0.081
	GO:0004620	LIPG F2RL2	2	32	0.0881
	GO:0004146	DHFRL1	1	2	0.0881
	GO:0046872	Q5JRZ8 B4GALT5 RASSF1 PRF1 ENSP00000352875 ZNF586 LUC7L2 ENSP00000343990 GALNT13 ZNF336 KLF13 PRDM4	12	1577	0.0881
	GO:0043167	Q5JRZ8 B4GALT5 RASSF1 PRF1 ENSP00000352875 ZNF586 LUC7L2 ENSP00000343990 GALNT13 ZNF336 KLF13 PRDM4	12	1577	0.0881
	GO:0016298	LIPG F2RL2	2	42	0.0881
	GO:0015116	SLC26A2	1	3	0.0881
	GO:0008271	SLC26A2	1	3	0.0881
	GO:0015057	F2RL2	1	4	0.0992
	GO:0004465	LIPG	1	4	0.0992
		Input: 26 IDs Search against: AFFY_HG_U95AV2 Unique Genes: 26 Annotated Genes: 26 GOs: 126 Unique GOs: 80 All Unique Sub-GOs: 86 GO-DB: goa_human Min Sub-GO length: 3 P-Value Cutoff: 0.1 GO-Cluster Cutoff: -1 Correct-Method: Benjamini FDR < 0.1
	GO:0046914 : transition metal ion binding ( 1731 )
	GO:0008270 : zinc ion binding ( 1323 )
	GO:0043169 : cation binding ( 2573 )
	GO:0008970 : phospholipase A1 activity ( 10 )
	GO:0004620 : phospholipase activity ( 242 )
	GO:0004146 : dihydrofolate reductase activity ( 18 )
	GO:0046872 : metal ion binding ( 2789 )
	GO:0043167 : ion binding ( 2792 )
	GO:0016298 : lipase activity ( 471 )
	GO:0015116 : sulfate transporter activity ( 85 )
	GO:0008271 : sulfate porter activity ( 18 )
	GO:0015057 : thrombin receptor activity ( 8 )
	GO:0004465 : lipoprotein lipase activity ( 8 )

## Sheet: S.Table 3-3
miR-373
	Best GOs	Genes	Count	Total	P-Value
	(Max: 30)		23	6898
	GO:0016021	GPR124 CHL1 STIM1 NP_068822 SLC16A2 SLC8A2 ABCC13 Q8IWV4 ATP1B1 KCNJ2 COX10 ITGB6 GPR6 CLDN1 UNC5D	15	1676	0.000324
	GO:0031224	GPR124 CHL1 STIM1 NP_068822 SLC16A2 SLC8A2 ABCC13 Q8IWV4 ATP1B1 KCNJ2 COX10 ITGB6 GPR6 CLDN1 UNC5D	15	1681	0.000324
	GO:0016020	GPR124 CHL1 STIM1 NP_068822 SLC16A2 SLC8A2 ABCC13 Q8IWV4 ATP1B1 KCNJ2 COX10 ITGB6 GPR6 CLDN1 UNC5D	15	2201	0.0191
	Input setting	Input: 23 IDs Search against: AFFY_HG_U95AV2 Unique Genes: 23 Annotated Genes: 23 GOs: 151 Unique GOs: 107 All Unique Sub-GOs: 43 GO-DB: goa_human Min Sub-GO length: 3 P-Value Cutoff: 0.1 GO-Cluster Cutoff: -1 Correct-Method: Benjamini FDR < 0.1
	GO:0016021 : integral to membrane ( 9599 )
	GO:0031224 : intrinsic to membrane ( 9912 )
	GO:0016020 : membrane ( 18245 )

## Sheet: GOGraph
	mir124 <- GOGraph(c("GO:0046914", "GO:0008270", "GO:0043169", "GO:0008970", "GO:0004620", "GO:0004146", "GO:0046872", "GO:0043167", "GO:0016298", "GO:0015116", "GO:0008271", "GO:0015057", "GO:0004465"), GOMFPARENTS)
	if( require("Rgraphviz") && interactive() )
		plot(mir124)
	mir1 <- GOGraph(c("GO:0050517", "GO:0004489", "GO:0030273", "GO:0008976", "GO:0008130", "GO:0004960", "GO:0005099", "GO:0019838", "GO:0017134", "GO:0051766", "GO:0008440"), GOMFPARENTS)
	if( require("Rgraphviz") && interactive() )
		plot(mir1)
	mir373 <- GOGraph(c("GO:0016021", "GO:0031224", "GO:0016020"), GOMFPARENTS)
	if( require("Rgraphviz") && interactive() )
		plot(mir373)
